# Supplementary material for: Adaptive responses of marine diatoms to zinc scarcity and ecological implications
Source: Nat Commun. 2022 Apr 14;13:1995. doi: 10.1038/s41467-022-29603-y (PMC9010474; doi:10.1038/s41467-022-29603-y)
Supplement: Supplementary file 4 — Supplementary Data 1 [file 41467_2022_29603_MOESM4_ESM.xlsx]

## Sheet: Sheet1
Primers used to screen P. tricornutum lines at the 41508 and 49168 locus:
49168_KO_1		CCATTCTGGCACAAGATACAGATCGC
49168_KO_2		GGGACCCAGCAGTAAGGTGG
41508_KO_1		TCTAACTCATTGTTACTGTCAGGCTT
41508_KO_2		AAGATACCGTCCAATTGGTGGT
Primers that were used to construct the sgRNA spacer sequence (2 for each sgRNA):
g41508_1	ACTCTTTCTATTTATATATTTGCAGAAAATCATAGTTTTGTGCGAACTTGTACCGATATA
g41508_2	GACTAGCCTTATTTTAACTTGCTATTTCTAGCTCTAAAACTATATCGGTACAAGTTCGCA
g41508_2_1	ACTCTTTCTATTTATATATTTGCAGAAAATCATAGTTTTGATGTTTTCTGGCTCGTTCGA
g41508_2_2	GACTAGCCTTATTTTAACTTGCTATTTCTAGCTCTAAAACTCGAACGAGCCAGAAAACAT
g49168_1_1	ACTCTTTCTATTTATATATTTGCAGAAAATCATAGTTTTGCTACAGCGAATCTCAAGAGC
g49168_1_2	GACTAGCCTTATTTTAACTTGCTATTTCTAGCTCTAAAACGCTCTTGAGATTCGCTGTAG
g49168_2_1	ACTCTTTCTATTTATATATTTGCAGAAAATCATAGTTTTGGAGCAGAGGGTAAAACGGTG
g49168_2_2	GACTAGCCTTATTTTAACTTGCTATTTCTAGCTCTAAAACCACCGTTTTACCCTCTGCTC
Primers used to construct the ShBle HDR donor plasmid
41508:
41508_ShBle_1		CCCAGTCACGACGTTGTAAAACGACGGCCAGTGAATAGGGTTTATACTACGAGAAGCAGA
41508_ShBle_2		TTAGTGAGGGTTAATTTCGAGCTTGGCGTAATCATGGTTATCGGTACAAGTTCGCACCGT
41508_ShBle_3		CGCTTGGTCGTCGAAGACGGTGCGAACTTGTACCGATAACCATGATTACGCCAAGCTCGA
41508_ShBle_4		TTTCTCTCTTTTCATTCTTTTTCCACTTGCCCTCGTGAAGACGAGCTAGTGTTATTCCTG
41508_ShBle_5		TTGGTTTCACAGTCAGGAATAACACTAGCTCGTCTTCACGAGGGCAAGTGGAAAAAGAAT
41508_ShBle_6		AATTTCACACAGGAAACAGCTATGACCATGATTACGCCAAGCAGTAGCTTGGATTGCCAC
49168:
49168_ShBle_1		GTTTTCCCAGTCACGACGTTGTAAAACGACGGCCAGTGAACCAATATACTTTGCGCCAAG
49168_ShBle_2		CTTTAGTGAGGGTTAATTTCGAGCTTGGCGTAATCATGGTGCTCTTGAGATTCGCTGTAG
49168_ShBle_3		GTCATTCCTCATTTGGAGCTACAGCGAATCTCAAGAGCACCATGATTACGCCAAGCTCGA
49168_ShBle_4		ACTATACGTAAGCTCTTGGAGCAGAGGGTAAAACGTGAAGACGAGCTAGTGTTATTCCTG
49168_ShBle_5		CTTTGGTTTCACAGTCAGGAATAACACTAGCTCGTCTTCACGTTTTACCCTCTGCTCCAA
49168_ShBle_6		TTTCACACAGGAAACAGCTATGACCATGATTACGCCAAACGGAACAATGTTCGCAAATAG
